# Supplementary material for: Pendant Modification of Poly(methyl methacrylate) to Enhance Its Stability against Photoirradiation
Source: Polymers (Basel). 2023 Jul 9;15(14):2989. doi: 10.3390/polym15142989 (PMC10386564; doi:10.3390/polym15142989)
Supplement: Supplementary file 1 [file polymers-15-02989-s001.zip]

Archive with 1 entries (1 files):
- polymers-2470692-supplementary.pdf
